# Supplementary material for: Optimized Protocol for the In Situ Derivatization of Glutathione with N-Ethylmaleimide in Cultured Cells and the Simultaneous Determination of Glutathione/Glutathione Disulfide Ratio by HPLC-UV-QTOF-MS
Source: Metabolites. 2020 Jul 17;10(7):292. doi: 10.3390/metabo10070292 (PMC7407321; doi:10.3390/metabo10070292)
Supplement: Supplementary file 1 [file metabolites-10-00292-s001.zip]

Archive with 3 entries (2 files):
- Supplementary/
- Supplementary/Figure and Table.docx
- Supplementary/Supplementary File S1.docx
